# Supplementary material for: First-in-human phase Ia study of the PI3Kα inhibitor CYH33 in patients with solid tumors
Source: Nat Commun. 2022 Nov 16;13:7012. doi: 10.1038/s41467-022-34782-9 (PMC9669016; doi:10.1038/s41467-022-34782-9)
Supplement: Supplementary file 4 — Source Data [file 41467_2022_34782_MOESM4_ESM.xlsx]

## Sheet: Figure 1a
Figure 1a
Time	1 mg mean	1 mg sd	5 mg mena	5 mg sd	10 mg mean	10 mg sd	20 mg mean	20 mg sd	30 mg mean	30 mg sd	40 mg mean	40 mg sd	60 mg mean	60 mg sd
0	0		0		0		0		0	0	0	0	0	0
0.5	1.9		0		14		26.7325	13.5225	24.6458	18.6574	33.8367	40.5917	21.88	23.9809
1	4.6		18.1		30.2		44.192	33.9214	57.5417	33.5562	78.4333	19.6841	55.6	27.4618
2	3.8		24.6		35.3		54.18	23.2209	79.1167	37.4088	87	25.3237	86.475	9.73289
3							46.425	23.6123	79.1917	28.8445	88.2	26.1398	95.325	27.676
4	2.9		19.5		43.1		43.9	18.7268	81.25	20.984	78.0667	19.348	109.05	37.2166
6							32.9075	17.9424	64.9583	16.7288	62.5333	15.5037	98.025	58.8677
8	1.8		11.8		30.2		36.04	17.3523	60.1583	15.3551	57.6333	19.9149	96.2	62.1939
12	0		9.7		23.9		29.536	15.0343	49.8833	14.3141	47.8667	18.8585	78.575	44.5311
24	0		5.9		17.4		22.304	9.59068	43.65	11.3017	45.2	14.5986	61.425	31.4501
36	0		3.8		9.3		23.6		47.5	13.6	47.9	18.9	78.6	44.5
48	0		2.5		6.8		15.8		42.5	11.2	45.2	14.6	61.4	31.5
72	0		0		3.2		7.1

## Sheet: Figure 1b
Figure 1b
Time	1 mg mean	1 mg sd	5 mg mena	5 mg sd	10 mg mean	10 mg sd	20 mg mean	20 mg sd	30 mg mean	30 mg sd	40 mg mean	40 mg sd	60 mg mean	60 mg sd
0	0		0		0		0		0	0	0	0	0	0
0.5	0		0		0.7		1.76575	1.0177	1.46837	0.533456	2.7105	2.77115	2.715	2.17082
1	1		2.99		2.6		5.9675	2.30821	4.55417	3.36757	7.10333	2.45113	6.3075	4.57994
2	1.23		7.41		4.6		9.14	5.18831	9.42083	5.55718	12.6633	5.48937	12.8125	5.27453
							9.755	6.30616	11.3683	5.49533	16.4333	4.3062	17.1	6.27588
4	1.37		9.65		6.9		11.196	6.23178	13.46	5.62	17.1333	5.19359	21.05	8.08476
							10.665	7.55881	14.2433	5.48901	17.9667	4.67155	23.05	10.7918
8	1.43		10.2		7.4		13.604	8.15899	15.7858	5.84487	18.4667	4.37759	26	15.0625
12	1.26		8.76		7.2		13.124	8.19538	15.485	5.50803	17.9	9.1	25.75	11.0853
24	1.11		9.05		7.2		14.534	8.60458	18.2717	5.79788	21.4333	12.0155	27.025	9.49048
36	0.65		6.67		4.6		18.7		15.5	4.7	17.9	9.1	25.8	11.1
48	0.75		5.65		4.2		16.6		18.3	5	21.4	12	27	9.5
72	0		3.69		2.6		10.2

## Sheet: Figure 1c
Figure 1c
Time	1 mg mean	1 mg sd	5 mg mena	5 mg sd	10 mg mean	10 mg sd	20 mg mean	20 mg sd	30 mg mean	30 mg sd	40 mg mean	40 mg sd	60 mg mean	60 mg sd
0	0		15.5		34.8		85.1	25.9727	113.3	48.2989	140.787	63.1801	147
0.5	2.38		48.6		49.9		110.84	32.1221	149.367	62.0648	167.057	81.4135	155
1	4.57		56.2		61.4		134	40.0437	154.011	56.4803	191.129	73.9951	184
2	4.43		43		77.5		135.8	46.1053	172.178	68.8147	206.714	88.8795	198
3							139.5	59.6574	180.133	67.8403	262.333	74.272	193
4	4.76		35.5		77.15		146.96	51.6992	174.989	67.0366	211.143	74.3806	207
6							117.175	37.0134	163.956	65.7976	245.333	30.1054	205
8	2.84		23.5		55.7		120.72	39.7189	162.122	61.3754	166.029	50.1119	181
12	1.9		20		47.9		106.84	31.9795	143.189	49.3778	158.629	61.5443	163
24	0		15.1		35.4		83.68	24.3751	123.811	50.3232	134.657	60.2873	135

## Sheet: Figure 1d
Figure 1d
Time	1 mg mean	1 mg sd	5 mg mena	5 mg sd	10 mg mean	10 mg sd	20 mg mean	20 mg sd	30 mg mean	30 mg sd	40 mg mean	40 mg sd	60 mg mean	60 mg sd
0	2.28		28.1		20.5		69.02	41.294	49.3133	24.0098	94.225	31.9344	97
0.5	2.01		30.4		23.15		68.56	39.563	54.5044	27.5728	92.4429	31.1647	95
1	2.51		34.9		22.7		76.28	48.5039	54.9344	26.6973	92.3857	30.1397	97
2	2.78		35.5		25.3		74.68	39.4527	54.7656	26.9075	97.7429	25.5853	105
3							61.45	26.5392	59.7667	28.9648	104.367	10.4548	104
4	3.18		33.6		27.95		82.94	52.37	60.9433	29.7203	101.157	26.307	104
6							63.725	32.6943	59.2322	30.1728	106.467	18.9276	109
8	2.55		34.6		25.6		76.94	44.4901	59.7467	29.6492	93.7714	32.1252	94
12	2.25		30.6		22.1		75.94	45.5596	54.0489	28.6065	87.9286	28.1835	89
24	2.04		29		20.05		77.08	49.9317	55.4211	29.1971	88.7143	32.8251	92

## Sheet: Figure 1e
Figure 1e
Dose	Change of FBG on C1D8（%）	Change of FBG on C1D8（%）	Change of FBG on C1D8（%）	Change of FBG on C1D8（%）	Change of FBG on C1D8（%）	Change of FBG on C1D8（%）	Change of FBG on C1D8（%）	Change of FBG on C1D8（%）	Change of FBG on C1D8（%）	Change of FBG on C1D8（%）	Change of FBG on C1D8（%）	Change of FBG on C1D8（%）	Change of FBG on C1D8（%）	Change of FBG on C1D8（%）	Change of FBG on C1D8（%）	Change of FBG on C1D8（%）	Change of FBG on C1D8（%）	Change of FBG on C1D8（%）	Change of FBG on C1D8（%）	Change of FBG on C1D8（%）
1mg	-0.4
5mg	-2
10mg	38.4	23.2
20mg	38.4	34.5	7.7	86	120	36
30mg	35	27.4	84.7	20.3	44	59	164	53	9	71	155	19
40mg	61.6	38.5	142.9	233.7	25.2	23.5	41.6	47.6	58.3	209	110	117	101	52	73	155	136	37	104	24
60mg	90	279	69	169

## Sheet: Supplemental Figure1
Supplemental Figure1
Subject	Dose group	PIK3CA mutation	Best percentage of change from baseline	Best response	CR, complete response
1	1 mg	Unknown	28.8%	PD	PR, partial response
2	5 mg	Unknown	38.8%	PD	SD, stable disease
3	10 mg	Unknown	-4.6%	SD	PD, progressive disease
4	20 mg	Unknown	1.0%	PD
5	10 mg	Unknown	20.8%	PD
6	40 mg	Unknown	38.8%	PD
7	40 mg	Unknown	-66.7%	PR
8	20 mg	Unknown	-6.4%	PD
9	40 mg	Unknown	-13.8%	SD
10	40 mg	Unknown	-13.1%	SD
11	40 mg	Unknown	28.3%	PD
12	40 mg	Unknown	0.0%	NE
13	40 mg	Other	8.1%	PD
14	40 mg	E545K	-47.1%	PR
15	60 mg	Other	28.6%	PD
16	60 mg	E545K	0.0%	SD
17	40 mg	E545A	-100.0%	CR
18	40 mg	Other	2.2%	PD
19	60 mg	Unknown	-7.1%	PD
20	60 mg	Unknown	68.2%	PD
21	30 mg	H1047R	12.5%	SD
22	30 mg	Other	10.0%	SD
23	30 mg	E542K	-22.2%	SD
24	30 mg	H1047L	-24.2%	SD
25	30 mg	E545K	9.7%	PD
26	30 mg	E545K	23.8%	PD
27	30 mg	E545K	-61.8%	PR
28	30 mg	E545K	-16.5%	SD
29	30 mg	E542K	-39.5%	SD
30	20 mg	E545K	-84.4%	PR
31	20 mg	E545K	13.7%	PD
32	20 mg	E545K	12.6%	PD
33	20 mg	E545K	-23.8%	SD
34	40 mg	H1047R	-20.0%	SD
35	40 mg	E545K	13.1%	PD
36	40 mg	Other	-29.0%	SD
37	40 mg	Other	12.8%	NE
38	40 mg	Other	7.7%	SD
39	40 mg	Other	-28.9%	SD
40	40 mg	Q546R	-36.0%	SD
41	40 mg	Other	-13.9%	SD
42	40 mg	Q546K	-13.0%	SD

## Sheet: Supplemental Figure2
Supplemental Figure2
Subject	Dose group	PIK3CA mutation	Discontinued/Ongoing	End of treatment reason	Date of first dose	Date of last dose	Treatment duration (weeks)	Date of each tumor assessment	Weeks of each tumor assessment	Tumor assessment	CR	PR	SD	PD
1	1 mg	Unknown	DISCONTINUED	PROGRESSIVE DISEASE (PD)	2018-07-13	2018-08-30	7	2018-08-30	7	PD				7		CR, complete response
2	5 mg	Unknown	DISCONTINUED	PROGRESSIVE DISEASE (PD)	2018-09-21	2018-10-29	5.6	2018-10-26	5.1	PD				5.1		PR, partial response
3	10 mg	Unknown	DISCONTINUED	PROGRESSIVE DISEASE (PD)	2018-11-09	2019-02-11	13.6	2018-12-25	6.7	SD			6.7			SD, stable disease
3	10 mg	Unknown	DISCONTINUED	PROGRESSIVE DISEASE (PD)	2018-11-09	2019-02-11	13.6	2019-02-02	12.3	PD				12.3		PD, progressive disease
4	20 mg	Unknown	DISCONTINUED	PROGRESSIVE DISEASE (PD)	2018-12-29	2019-02-19	7.6	2019-02-15	7	PD				7
5	10 mg	Unknown	DISCONTINUED	PROGRESSIVE DISEASE (PD)	2019-02-20	2019-04-10	7.1	2019-04-04	6.3	PD				6.3
6	40 mg	Unknown	DISCONTINUED	DLT	2019-03-21	2019-04-16	3.9	2019-04-26	5.3	PD				5.3
7	40 mg	Unknown	DISCONTINUED	PROGRESSIVE DISEASE (PD)	2019-03-27	2019-08-14	20.1	2019-05-05	5.7	SD			5.7
7	40 mg	Unknown	DISCONTINUED	PROGRESSIVE DISEASE (PD)	2019-03-27	2019-08-14	20.1	2019-06-13	11.3	PR		11.3
7	40 mg	Unknown	DISCONTINUED	PROGRESSIVE DISEASE (PD)	2019-03-27	2019-08-14	20.1	2019-07-25	17.3	PR		17.3
7	40 mg	Unknown	DISCONTINUED	PROGRESSIVE DISEASE (PD)	2019-03-27	2019-08-14	20.1	2019-08-15	20.3	PD				20.3
8	20 mg	Unknown	DISCONTINUED	PROGRESSIVE DISEASE (PD)	2019-05-10	2019-06-21	6.1	2019-06-17	5.6	PD				5.6
9	40 mg	Unknown	DISCONTINUED	PROGRESSIVE DISEASE (PD)	2019-06-14	2019-11-27	23.9	2019-07-19	5.1	SD			5.1
9	40 mg	Unknown	DISCONTINUED	PROGRESSIVE DISEASE (PD)	2019-06-14	2019-11-27	23.9	2019-09-02	11.6	SD			11.6
9	40 mg	Unknown	DISCONTINUED	PROGRESSIVE DISEASE (PD)	2019-06-14	2019-11-27	23.9	2019-10-12	17.3	PD				17.3
9	40 mg	Unknown	DISCONTINUED	PROGRESSIVE DISEASE (PD)	2019-06-14	2019-11-27	23.9	2019-11-23	23.3	PD				23.3
10	40 mg	Unknown	DISCONTINUED	OTHER	2019-06-20	2019-08-19	8.7	2019-07-26	5.3	SD			5.3
11	40 mg	Unknown	DISCONTINUED	PROGRESSIVE DISEASE (PD)	2019-07-16	2019-08-21	5.3	2019-08-21	5.3	PD				5.3
12	40 mg	Unknown	DISCONTINUED	ADVERSE EVENT	2019-08-08	2019-08-10	0.4	2019-08-14	1	SD			1
13	40 mg	Other	DISCONTINUED	PROGRESSIVE DISEASE (PD)	2019-09-12	2019-10-25	6.3	2019-10-23	6	PD				6
14	40 mg	E545K	DISCONTINUED	PROGRESSIVE DISEASE (PD)	2019-10-11	2020-04-29	28.9	2020-04-24	28.1	PD				28.1
14	40 mg	E545K	DISCONTINUED	PROGRESSIVE DISEASE (PD)	2019-10-11	2020-04-29	28.9	2019-11-25	6.6	PR		6.6
14	40 mg	E545K	DISCONTINUED	PROGRESSIVE DISEASE (PD)	2019-10-11	2020-04-29	28.9	2019-12-28	11.3	PR		11.3
14	40 mg	E545K	DISCONTINUED	PROGRESSIVE DISEASE (PD)	2019-10-11	2020-04-29	28.9	2020-02-20	19	PR		19
14	40 mg	E545K	DISCONTINUED	PROGRESSIVE DISEASE (PD)	2019-10-11	2020-04-29	28.9	2020-03-23	23.6	PR		23.6
15	60 mg	Other	DISCONTINUED	DLT	2019-10-17	2019-11-04	2.7	2019-11-01	2.3	PD				2.3
16	60 mg	E545K	DISCONTINUED	PROGRESSIVE DISEASE (PD)	2019-12-03	2020-03-21	15.7	2020-01-08	5.3	SD			5.3
16	60 mg	E545K	DISCONTINUED	PROGRESSIVE DISEASE (PD)	2019-12-03	2020-03-21	15.7	2020-02-24	12	SD			12
16	60 mg	E545K	DISCONTINUED	PROGRESSIVE DISEASE (PD)	2019-12-03	2020-03-21	15.7	2020-04-01	17.3	PD				17.3
17	40 mg	E545A	DISCONTINUED	PROGRESSIVE DISEASE (PD)	2019-11-22	2021-04-07	71.9	2019-12-28	5.3	PR		5.3
17	40 mg	E545A	DISCONTINUED	PROGRESSIVE DISEASE (PD)	2019-11-22	2021-04-07	71.9	2020-02-19	12.9	PR		12.9
17	40 mg	E545A	DISCONTINUED	PROGRESSIVE DISEASE (PD)	2019-11-22	2021-04-07	71.9	2020-03-25	17.9	PR		17.9
17	40 mg	E545A	DISCONTINUED	PROGRESSIVE DISEASE (PD)	2019-11-22	2021-04-07	71.9	2020-05-06	23.9	PR		23.9
17	40 mg	E545A	DISCONTINUED	PROGRESSIVE DISEASE (PD)	2019-11-22	2021-04-07	71.9	2020-06-12	29.1	CR	29.1
17	40 mg	E545A	DISCONTINUED	PROGRESSIVE DISEASE (PD)	2019-11-22	2021-04-07	71.9	2020-07-25	35.3	CR	35.3
17	40 mg	E545A	DISCONTINUED	PROGRESSIVE DISEASE (PD)	2019-11-22	2021-04-07	71.9	2020-09-07	41.6	CR	41.6
17	40 mg	E545A	DISCONTINUED	PROGRESSIVE DISEASE (PD)	2019-11-22	2021-04-07	71.9	2020-10-16	47.1	CR	47.1
17	40 mg	E545A	DISCONTINUED	PROGRESSIVE DISEASE (PD)	2019-11-22	2021-04-07	71.9	2020-11-28	53.3	CR	53.3
17	40 mg	E545A	DISCONTINUED	PROGRESSIVE DISEASE (PD)	2019-11-22	2021-04-07	71.9	2021-01-09	59.3	CR	59.3
17	40 mg	E545A	DISCONTINUED	PROGRESSIVE DISEASE (PD)	2019-11-22	2021-04-07	71.9	2021-02-25	66	CR	66
17	40 mg	E545A	DISCONTINUED	PROGRESSIVE DISEASE (PD)	2019-11-22	2021-04-07	71.9	2021-04-02	71.1	PD				71.1
18	40 mg	Other	DISCONTINUED	PROGRESSIVE DISEASE (PD)	2019-12-06	2020-02-07	9.1	2020-01-04	4.3	SD			4.3
18	40 mg	Other	DISCONTINUED	PROGRESSIVE DISEASE (PD)	2019-12-06	2020-02-07	9.1	2020-02-03	8.6	PD				8.6
19	60 mg	Unknown	DISCONTINUED	DLT	2019-12-12	2020-01-08	4	2020-01-09	4.1	PD				4.1
20	60 mg	Unknown	DISCONTINUED	PROGRESSIVE DISEASE (PD)	2019-12-19	2020-01-29	6	2020-01-23	5.1	PD				5.1
21	30 mg	H1047R	DISCONTINUED	OTHER	2020-05-12	2020-06-21	5.9	2020-06-20	5.7	SD			5.7
22	30 mg	Other	DISCONTINUED	OTHER	2020-05-07	2020-07-01	8	2020-06-12	5.3	SD			5.3
23	30 mg	E542K	DISCONTINUED	ADVERSE EVENT	2020-05-27	2020-07-22	8.1	2020-07-06	5.9	SD			5.9
24	30 mg	H1047L	DISCONTINUED	PROGRESSIVE DISEASE (PD)	2020-05-28	2020-08-20	12.1	2020-07-03	5.3	SD			5.3
24	30 mg	H1047L	DISCONTINUED	PROGRESSIVE DISEASE (PD)	2020-05-28	2020-08-20	12.1	2020-08-14	11.3	PD				11.3
25	30 mg	E545K	DISCONTINUED	PROGRESSIVE DISEASE (PD)	2020-05-20	2020-06-17	4.1	2020-06-13	3.6	PD				3.6
26	30 mg	E545K	DISCONTINUED	PROGRESSIVE DISEASE (PD)	2020-06-03	2020-07-13	5.9	2020-07-09	5.3	PD				5.3
27	30 mg	E545K	DISCONTINUED	PROGRESSIVE DISEASE (PD)	2020-06-17	2020-10-12	16.9	2020-10-10	16.6	PD				16.6
27	30 mg	E545K	DISCONTINUED	PROGRESSIVE DISEASE (PD)	2020-06-17	2020-10-12	16.9	2020-07-23	5.3	PR		5.3
27	30 mg	E545K	DISCONTINUED	PROGRESSIVE DISEASE (PD)	2020-06-17	2020-10-12	16.9	2020-09-03	11.3	PR		11.3
28	30 mg	E545K	DISCONTINUED	PROGRESSIVE DISEASE (PD)	2020-07-03	2020-09-21	11.6	2020-08-08	5.3	SD			5.3
28	30 mg	E545K	DISCONTINUED	PROGRESSIVE DISEASE (PD)	2020-07-03	2020-09-21	11.6	2020-09-19	11.3	PD				11.3
29	30 mg	E542K	DISCONTINUED	PROGRESSIVE DISEASE (PD)	2020-07-01	2020-09-06	9.7	2020-09-11	10.4	PD				10.4
29	30 mg	E542K	DISCONTINUED	PROGRESSIVE DISEASE (PD)	2020-07-01	2020-09-06	9.7	2020-08-06	5.3	PR		5.3
30	20 mg	E545K	DISCONTINUED	PROGRESSIVE DISEASE (PD)	2020-07-09	2021-03-10	35	2020-08-16	5.6	SD			5.6
30	20 mg	E545K	DISCONTINUED	PROGRESSIVE DISEASE (PD)	2020-07-09	2021-03-10	35	2020-09-26	11.4	SD			11.4
30	20 mg	E545K	DISCONTINUED	PROGRESSIVE DISEASE (PD)	2020-07-09	2021-03-10	35	2020-11-07	17.4	SD			17.4
30	20 mg	E545K	DISCONTINUED	PROGRESSIVE DISEASE (PD)	2020-07-09	2021-03-10	35	2020-12-19	23.4	PR		23.4
30	20 mg	E545K	DISCONTINUED	PROGRESSIVE DISEASE (PD)	2020-07-09	2021-03-10	35	2021-01-30	29.4	PR		29.4
30	20 mg	E545K	DISCONTINUED	PROGRESSIVE DISEASE (PD)	2020-07-09	2021-03-10	35	2021-03-05	34.3	PD				34.3
31	20 mg	E545K	DISCONTINUED	PROGRESSIVE DISEASE (PD)	2020-08-12	2020-09-18	5.4	2020-09-17	5.3	PD				5.3
32	20 mg	E545K	DISCONTINUED	PROGRESSIVE DISEASE (PD)	2020-08-13	2020-09-19	5.4	2020-09-18	5.3	PD				5.3
33	20 mg	E545K	ONGOING		2020-08-27	2021-05-07	36.3	2020-10-09	6.3	SD			6.3
33	20 mg	E545K	ONGOING		2020-08-27	2021-05-07	36.3	2020-11-18	12	SD			12
33	20 mg	E545K	ONGOING		2020-08-27	2021-05-07	36.3	2020-12-25	17.3	SD			17.3
33	20 mg	E545K	ONGOING		2020-08-27	2021-05-07	36.3	2021-02-04	23.1	SD			23.1
33	20 mg	E545K	ONGOING		2020-08-27	2021-05-07	36.3	2021-03-20	29.4	SD			29.4
33	20 mg	E545K	ONGOING		2020-08-27	2021-05-07	36.3	2021-04-29	35.1	SD			35.1
34	40 mg	H1047R	DISCONTINUED	SIGNIFICANT PROTOCOL DEVIATION	2020-10-31	2021-02-17	15.7	2020-12-07	5.4	SD			5.4
34	40 mg	H1047R	DISCONTINUED	SIGNIFICANT PROTOCOL DEVIATION	2020-10-31	2021-02-17	15.7	2021-01-18	11.4	SD			11.4
34	40 mg	H1047R	DISCONTINUED	SIGNIFICANT PROTOCOL DEVIATION	2020-10-31	2021-02-17	15.7	2021-03-08	18.4	SD			18.4
35	40 mg	E545K	DISCONTINUED	PROGRESSIVE DISEASE (PD)	2020-11-20	2020-12-28	5.6	2020-12-25	5.1	PD				5.1
36	40 mg	Other	DISCONTINUED	PROGRESSIVE DISEASE (PD)	2020-12-18	2021-03-12	12.1	2021-04-08	16	PD				16
36	40 mg	Other	DISCONTINUED	PROGRESSIVE DISEASE (PD)	2020-12-18	2021-03-12	12.1	2021-01-23	5.3	SD			5.3
36	40 mg	Other	DISCONTINUED	PROGRESSIVE DISEASE (PD)	2020-12-18	2021-03-12	12.1	2021-03-05	11.1	SD			11.1
37	40 mg	Other	DISCONTINUED	CONSENT WITHDRAWAL	2021-01-27	2021-02-21	3.7	2021-02-28	4.7	SD			4.7
38	40 mg	Other	DISCONTINUED	ADVERSE EVENT	2021-02-05	2021-03-05	4.1	2021-03-12	5.1	SD			5.1
39	40 mg	Other	ONGOING		2021-02-23	2021-05-31	14	2021-03-30	5.1	SD			5.1
39	40 mg	Other	ONGOING		2021-02-23	2021-05-31	14	2021-05-12	11.3	SD			11.3
40	40 mg	Q546R	ONGOING		2021-03-03	2021-05-31	12.9	2021-04-10	5.6	SD			5.6
40	40 mg	Q546R	ONGOING		2021-03-03	2021-05-31	12.9	2021-05-15	10.6	PR		10.6
41	40 mg	Other	ONGOING		2021-02-25	2021-05-20	12.1	2021-04-01	5.1	SD			5.1
41	40 mg	Other	ONGOING		2021-02-25	2021-05-20	12.1	2021-05-15	11.4	SD			11.4
42	40 mg	Q546K	ONGOING		2021-03-26	2021-05-07	6.1	2021-05-07	6.1	SD			6.1
